# Supplementary material for: Effects of fertilizer application on the growth of Stranvaesia davidiana D. seedlings
Source: PeerJ. 2024 Jan 16;12:e16721. doi: 10.7717/peerj.16721 (PMC10798148; doi:10.7717/peerj.16721)
Supplement: Supplemental Information 1 — The unit of plant height and basal diameter is centimeters, and chlorophyll content is expressed in SPAD value. [file peerj-12-16721-s001.xlsx]

## Sheet: basal diameter
Groups	May	June	July	August	September	October	November
CK	1.77	2.13	2.33	2.37	2.38	2.38	2.39
CK	1.53	1.96	2.13	2.14	2.18	2.21	2.24
CK	1.77	2.02	2.31	2.34	2.41	2.49	2.5
CK	1.97	2.31	2.43	2.52	2.7	2.72	2.72
CK	1.97	1.19	2.36	2.5	2.53	2.56	2.59
CK	1.6	1.95	2.1	2.17	2.32	2.38	2.42
CK	1.73	1.98	2.16	2.22	2.3	2.34	2.34
CK	2.35	2.58	2.77	2.78	2.88	2.9	2.91
CK	1.48	1.61	1.8	1.82	1.91	1.95	2.01
CK	1.73	2.29	2.44	2.47	2.51	2.59	2.62
CK	1.7	2.02	2.24	2.26	2.36	2.4	2.41
CK	2.22	2.35	2.55	2.64	2.73	2.81	2.82
CK	1.67	2.02	2.16	2.26	2.38	2.4	2.43
CK	1.59	1.89	2.19	2.26	2.29	2.29	2.33
CK	1.78	2.08	2.25	2.29	2.4	2.45	2.47
CK	1.79	2.24	2.48	2.52	2.6	2.64	2.65
CK	1.61	1.93	2.13	2.2	2.27	2.3	2.32
CK	1.64	1.83	2.04	2.1	2.18	2.2	2.21
CK	1.96	2.35	2.47	2.54	2.6	2.62	2.64
CK	1.77	2.13	2.3	2.39	2.54	2.6	2.64
SY1	1.9	2.46	2.61	2.86	3.01	3.04	3.06
SY1	1.59	2.06	2.41	2.7	2.77	2.78	2.78
SY1	2.47	2.86	2.98	3.12	3.23	3.23	3.23
SY1	1.76	2.4	2.9	3.14	3.23	3.24	3.25
SY1	1.77	2.38	2.54	2.7	2.77	2.79	2.79
SY1	2.16	2.78	2.93	3.09	3.28	3.28	3.29
SY1	1.72	2.1	2.41	2.56	2.69	2.71	2.73
SY1	1.99	2.62	2.86	2.9	3.05	3.1	3.15
SY1	1.86	2.56	2.83	2.89	2.98	2.98	2.99
SY1	1.62	2.3	2.54	2.62	2.78	2.78	2.78
SY1	2.28	2.74	3.14	3.21	3.35	3.36	3.37
SY1	2.14	2.57	2.78	2.86	2.98	3.02	3.04
SY1	1.96	2.57	2.94	2.97	3.13	3.16	3.19
SY1	1.81	2.36	2.51	2.59	2.78	2.8	2.82
SY1	2.25	2.64	2.98	3.1	3.23	3.26	3.27
SY1	2.14	2.51	2.8	2.9	2.97	3	3.01
SY1	1.92	2.68	3.05	3.12	3.17	3.22	3.26
SY1	2.17	2.65	2.9	3.02	3.14	3.15	3.16
SY2	1.95	2.59	2.77	2.85	3.01	3.55	3.1
SY2	2.44	2.93	3.22	3.38	3.51	3.56	3.59
SY2	2.12	2.86	3.11	3.32	3.41	3.51	3.6
SY2	1.6	2.3	2.7	2.94	3.07	3.1	3.13
SY2	1.63	2.35	2.65	2.75	2.84	2.84	2.84
SY2	1.66	2.17	2.35	2.56	2.79	2.84	2.89
SY2	1.69	2.29	2.52	2.7	2.8	2.8	2.8
SY2	2.57	3.1	3.34	3.51	3.68	3.7	3.7
SY2	1.71	2.33	2.64	2.86	3.01	3.01	3.01
SY2	1.73	2	2.34	2.48	2.6	2.62	2.64
SY2	1.84	2.59	2.9	3.08	3.28	3.29	3.3
SY2	2.03	2.61	2.9	3.06	3.14	3.18	3.2
SY2	2.52	3.35	3.55	3.66	3.8	3.86	3.9
SY2	1.91	2.65	2.91	3.11	3.27	3.28	3.28
SY2	2.51	3.23	3.51	3.61	3.72	3.74	3.75
SY2	1.87	2.68	2.91	3.07	3.13	3.15	3.16
SY2	1.88	2.75	3.2	3.39	3.52	3.56	3.57
SY2	1.58	2.55	2.7	2.94	3	3.01	3.01
SY3	1.96	2.43	2.61	2.77	2.86	2.88	2.9
SY3	1.98	2.62	2.99	3.11	3.22	3.23	3.24
SY3	1.81	2.42	2.66	2.8	3.02	3.02	3.02
SY3	1.74	2.16	2.46	2.62	2.76	2.81	2.85
SY3	1.96	2.34	2.65	2.87	3.01	3.06	3.07
SY3	2.31	2.79	3.09	3.24	3.39	3.4	3.41
SY3	1.76	2.41	2.68	2.92	3.17	3.22	3.23
SY3	2.22	2.71	3.15	3.38	3.42	3.44	3.44
SY3	2.04	2.51	2.77	2.94	3.06	3.08	3.1
SY3	2.27	2.7	3.06	3.18	3.34	3.38	3.4
SY3	2.14	2.67	3.05	3.18	3.34	3.36	3.37
SY3	1.96	2.6	3.16	3.34	3.48	3.53	3.54
SF1	1.67	2.3	2.48	2.6	2.73	2.76	2.77
SF1	1.58	2.19	2.33	2.47	2.69	2.75	2.77
SF1	1.61	2.09	2.42	2.46	2.64	2.8	2.81
SF1	1.78	2.26	2.59	2.68	2.81	2.88	2.9
SF1	1.85	2.3	2.62	2.67	2.86	2.96	2.99
SF1	1.66	2.15	2.31	2.35	2.41	2.5	2.54
SF1	1.52	2.08	2.41	2.52	2.61	2.66	2.67
SF1	1.88	2.35	2.51	2.56	2.64	2.69	2.71
SF1	1.4	1.7	1.92	2.06	2.16	2.22	2.24
SF1	1.87	2.35	2.62	2.65	2.71	2.74	2.74
SF1	1.48	1.84	1.97	2.08	2.25	2.27	2.27
SF1	2.17	2.59	2.84	2.93	3	3.02	3.02
SF1	1.52	1.96	2.22	2.25	2.4	2.48	2.49
SF1	2.56	2.91	3.21	3.25	3.3	3.46	3.48
SF1	1.44	1.76	1.9	1.95	2	2.02	2.02
SF1	1.99	2.63	2.85	3	3.1	3.12	3.12
SF1	1.95	2.48	2.69	2.81	2.97	2.99	2.99
SF1	1.72	2.09	2.21	2.28	2.42	2.44	2.44
SF1	1.78	2.09	2.2	2.25	2.4	2.48	2.49
SF2	1.64	3.04	3.37	3.51	3.69	3.73	3.74
SF2	1.86	2.84	3.17	3.33	3.59	3.6	3.61
SF2	1.6	2.45	2.76	2.98	3.1	3.12	3.14
SF2	1.88	2.62	2.8	2.88	2.96	2.97	2.98
SF2	1.62	2.81	3.4	3.24	3.38	3.48	3.5
SF2	1.84	2.48	2.9	3.08	3.12	3.15	3.16
SF2	2.22	2.99	3.2	3.41	3.45	3.56	3.58
SF2	1.84	2.21	2.44	2.59	2.69	2.7	2.71
SF2	1.68	2.68	2.87	2.96	3.05	3.08	3.08
SF2	2.24	3.3	3.6	3.77	3.82	3.92	3.94
SF2	2.6	2.87	3.2	3.33	3.48	3.52	3.52
SF2	1.83	2.12	2.41	2.58	2.75	2.82	2.83
SF2	1.85	2.24	2.61	2.67	2.8	2.84	2.85
SF2	2.65	2.83	2.97	3.06	3.24	3.28	3.28
SF2	1.88	2.45	2.74	2.78	2.86	2.9	2.9
SF2	2.4	2.14	2.48	2.59	2.68	2.8	2.8
SF2	2.25	2.19	2.47	2.6	2.75	2.8	2.8
SF2	1.96	2.28	2.76	2.9	3.02	3.08	3.08
SF2	2.2	2.39	2.73	2.82	2.95	3.04	3.04
SF2	2.51	2.08	2.24	2.39	2.45	2.52	2.54
SF3	1.99	2.83	3.32	3.47	3.56	3.68	3.69
SF3	1.79	2.27	2.6	2.86	2.9	2.95	2.96
SF3	2.36	2.79	3.14	3.44	3.66	3.74	3.75
SF3	2.54	3.37	3.64	3.73	3.81	3.83	3.83
SF3	1.72	2.56	2.96	3.18	3.4	3.52	3.55
SF3	1.78	2.17	2.42	2.77	2.85	2.88	2.89
SF3	1.94	2.3	2.43	2.68	2.79	2.88	2.9
SF3	2.3	2.79	3.12	3.29	3.36	3.4	3.4
SF3	2.75	3.06	3.38	3.51	3.65	3.74	3.76
SF3	1.89	2.56	2.96	3.26	3.45	3.58	3.6
SF3	2.35	3.11	3.48	3.58	3.68	3.74	3.76
SF3	2.24	2.92	3.23	3.37	3.44	3.44	3.44
SF3	1.86	2.7	3.09	3.14	3.25	3.28	3.3
SF3	2.22	2.94	3.27	3.35	3.5	3.56	3.58
SF3	1.75	2.51	2.76	2.87	2.92	2.95	2.96
SF3	2.07	2.72	3.13	3.2	3.35	3.41	3.43
SF3	2.15	2.81	3.18	3.27	3.33	3.37	3.38
SF3	1.55	2.25	2.94	3.13	3.34	3.38	3.38
SF3	1.7	2.33	2.56	2.7	2.88	3	3.01
SF3	2.04	2.87	3.29	3.54	3.71	3.72	3.74
CN1	1.43	1.88	1.99	2.07	2.17	2.3	2.35
CN1	2.19	2.82	2.89	2.92	2.97	3	3
CN1	1.7	2.42	2.71	2.83	2.89	2.92	2.95
CN1	1.65	2.11	2.27	2.28	2.38	2.5	2.52
CN1	1.76	2.38	2.62	2.71	2.86	2.91	2.93
CN1	2.12	2.85	3.06	3.09	3.14	3.16	3.18
CN1	1.81	2.36	2.59	2.6	2.79	2.88	2.89
CN1	1.73	2.09	2.5	2.55	2.61	2.7	2.7
CN1	2.04	2.69	2.83	2.94	2.98	3	3
CN1	1.84	2.35	2.6	2.68	2.8	2.92	2.94
CN1	1.57	2.06	2.3	2.38	2.45	2.48	2.49
CN1	1.82	2.72	2.44	2.5	2.66	2.7	2.74
CN1	2.29	2.69	3.06	3.12	3.2	3.26	3.26
CN1	1.69	2.41	2.68	2.74	2.79	2.86	2.87
CN1	1.75	2.3	2.52	2.56	2.66	2.7	2.71
CN1	2.03	2.89	3.19	3.27	3.31	3.42	3.43
CN1	1.84	2.59	2.9	2.92	3.08	3.1	3.12
CN1	1.92	2.54	2.88	2.99	3.06	3.12	3.14
CN1	2.14	2.74	3.05	3.1	3.19	3.24	3.25
CN1	1.76	2.64	3.08	3.11	3.25	3.3	3.32
CN2	2.84	3.42	3.67	3.7	3.81	3.9	3.94
CN2	1.85	2.65	2.88	2.92	3.06	3.15	3.19
CN2	2.28	3.02	3.48	3.5	3.61	3.66	3.72
CN2	1.58	2.18	2.49	2.57	3.61	3.62	3.62
CN2	1.61	2.45	2.86	2.87	3.01	3.06	3.08
CN2	1.13	1.47	1.77	1.91	2.04	2.1	2.12
CN2	2.17	2.54	2.85	2.93	3.04	3.1	3.12
CN2	2.67	3.06	3.53	3.6	3.76	3.82	3.86
CN2	2.18	3.02	3.47	3.57	3.66	3.68	3.69
CN2	1.93	2.42	2.62	2.71	2.88	2.92	2.94
CN2	1.64	1.96	2.22	2.23	2.39	2.4	2.4
CN2	2.08	2.93	3.3	3.39	3.46	3.5	3.5
CN2	1.97	2.71	3.08	3.17	3.27	3.32	3.34
CN2	1.82	2.76	3.2	3.28	3.38	3.42	3.44
CN2	2.14	2.63	3	3.07	3.15	3.26	3.3
CN2	2	2.45	2.8	2.96	3.08	3.2	3.22
CN2	1.86	2.26	2.53	2.56	2.66	2.74	2.77
CN2	2.09	2.53	2.69	2.71	2.83	2.85	2.85
CN2	1.94	2.39	2.58	2.6	2.64	2.68	2.7
CN2	2.05	2.23	2.5	2.64	2.8	2.9	2.94
CN3	1.9	2.34	2.62	2.66	2.74	2.76	2.76
CN3	2.01	2.56	2.82	2.96	3.15	3.15	3.15
CN3	2.03	2.58	2.84	2.99	3.1	3.12	3.12
CN3	2.06	2.44	2.69	2.75	2.86	2.87	2.87
CN3	2.05	2.77	2.97	3.03	3.16	3.18	3.2
CN3	1.84	2.61	3.15	3.19	3.33	3.37	3.38
CN3	1.98	2.58	3	3.1	3.29	3.34	3.35
CN3	1.95	2.64	3.15	3.25	3.47	3.5	3.5
CN3	2.26	2.75	3.03	3.12	3.25	3.3	3.3
CN3	1.92	2.41	2.76	2.9	3.01	3.08	3.1
CN3	1.71	2.31	2.64	2.69	2.75	2.8	2.81
CN3	1.76	2.3	2.56	2.69	2.82	2.83	2.83
CN3	2.21	3.17	3.62	3.68	3.83	3.9	3.9
CN3	1.85	2.62	2.94	3	3.29	3.3	3.3
CN3	2.18	2.7	3.07	3.3	3.4	3.42	3.43
CN3	1.92	2.45	2.71	2.77	2.85	2.86	2.87
CN3	1.66	2.44	2.7	2.84	2.9	2.94	2.95
CN3	1.98	2.77	3.11	3.31	3.37	3.4	3.4
CN3	1.88	2.59	2.94	3.11	3.26	3.27	3.27
CN3	1.98	2.92	3.32	3.46	3.52	3.56	3.56

## Sheet: plant height
Groups	May	June	July	August	September	October	November
CK	7.2	6	0.3	0.2	0.2	0.1	0
CK	7.1	9.5	2	1.1	0.6	0.2	0
CK	5.2	8.3	4.9	4.8	2.5	0.5	0
CK	6.9	5.5	1	2.1	1	0	0
CK	5.6	3.2	1.1	3.4	2.3	0.1	0
CK	9.1	8.5	3.7	7.4	1.6	0.3	0
CK	8.2	7	2	2.5	1.1	0.2	0
CK	6.9	7.5	2.5	3	2.6	0	0.1
CK	4.3	9.2	2.8	3.4	1.6	0	0
CK	15.2	5	3.5	2.5	0.9	0.2	0
CK	7.9	3.6	1.4	3.1	1.1	0.2	0
CK	8	6.7	6.7	2.1	1.4	0.3	0
CK	7.2	6.9	2.5	2.2	3.6	0	0
CK	6.1	5.5	1	0.5	2.5	0	0
CK	7.6	9.8	1.2	1.1	1.7	0.5	0
CK	10.8	10.2	2.5	7	1.3	0	0.3
CK	7.7	6.5	2.5	4.5	0.3	0	0
CK	4.4	8	1.5	3.1	0.9	0.5	0
CK	6.9	3.2	0.7	1.7	1.1	0.3	0
CK	8.9	5.8	1.5	1.4	1	0.3	0.2
SY1	10	10.4	6	4.9	2.2	0.5	0.6
SY1	6.9	10.9	6.8	3.5	5.6	0	0
SY1	8	10.5	6.7	2.8	4.4	0.3	0.8
SY1	9.8	9	4.7	3.5	0.8	0.1	0.1
SY1	9.2	6.9	8.1	3.4	8.5	0.3	0.2
SY1	11.3	11.6	6.7	5	0.8	0.5	0.2
SY1	9.5	11.5	6.7	4.5	1.1	0.1	0.1
SY1	10.2	12.1	11.4	7.7	0.5	0.1	0.3
SY1	9	8.2	5	3	0.7	0	0
SY1	11	5.4	3.9	1.7	2	0.3	0.2
SY1	11.6	7.5	13.4	6.1	4.7	0.5	0.3
SY1	10.4	8	13.8	4.6	2.1	1.2	0.6
SY1	9.1	6	7.4	3.3	1	0.2	0.1
SY1	7	6.6	7.4	4.8	0.5	0	0
SY1	13.7	9.6	6	4.7	4.8	0.1	0
SY1	10.6	6.8	5.6	2.9	0.7	0.1	0
SY1	8	9.5	7.9	7	2	0	0
SY1	12.7	7.5	9.5	2.2	2.1	0.4	0.2
SY2	7	6.5	9	4	1.2	0.5	0.5
SY2	11	9.7	6.6	1.9	0.3	0.1	0.2
SY2	10.2	9.6	12.2	3.2	2.9	0	0
SY2	5.9	5.5	9.5	5.5	4.8	0.2	0.2
SY2	8.1	8.3	8.6	6.3	1.2	1.5	0.5
SY2	7.7	9.1	9.7	5.1	0.8	0.3	0
SY2	7.9	4.6	7.3	3.7	0.3	0	0
SY2	11.1	9.3	8.3	3.1	0.6	0.3	0.1
SY2	9.8	8.9	7.8	5.6	0.9	0.8	0.2
SY2	9.4	7.8	9.2	5.5	0.8	0.2	0
SY2	8.8	9.1	9.4	7.5	0.2	0.3	0.2
SY2	10.3	6.4	6.2	3.6	1.5	0.4	0.1
SY2	13.9	9.7	11.6	5	0.4	0.5	0.6
SY2	8.1	10.9	9	4.6	1.1	0.7	0.1
SY2	13.2	8.8	10.2	1	1.5	4	2
SY2	7.3	6.2	5.3	2.4	0.4	0	0
SY2	7.8	8.3	11.4	4.4	1.3	0	0
SY2	6.8	7.8	4.9	3.9	0.7	0	0
SY3	8.2	4.5	7.3	4.6	2.8	0	0
SY3	9.8	5.8	11.3	3.7	5.3	0.4	0.2
SY3	11.7	8.3	7.5	7.1	1.5	0.5	0.1
SY3	6.5	6.5	8.7	1.7	4.3	0.3	0.2
SY3	8.7	6.2	4.4	3.7	0.4	0.2	0.2
SY3	11.1	7.5	8.4	5.2	1.1	0	0
SY3	9.5	4.2	6.7	2.7	1.5	0	0
SY3	12.1	6.6	10.9	6.6	1.2	0.1	0
SY3	9	7.3	3.9	4	0.9	0.4	0.4
SY3	11.8	7.2	11.4	3.5	2.3	0	0
SY3	10.8	9.5	9	5.7	1	0	0
SY3	8.2	8.1	8.2	3.5	0	0	0
SF1	7.8	10.1	8.2	5.3	1.7	0.9	1.6
SF1	4.5	8.6	8.9	4	2.8	0.3	0.3
SF1	5.7	6.9	8.1	3.4	0.8	0.1	0.2
SF1	7.2	8.8	10.2	1.8	2.4	1	0.1
SF1	7.1	3.9	10.4	4.2	2.1	0	0
SF1	5.5	7.3	8.4	6	2.8	0	0
SF1	5.4	5.9	8.1	3.6	3.4	1	0.5
SF1	4.2	4.2	6.1	3.9	1	0.4	0
SF1	4	5.3	6.2	1	1.1	0.7	0.3
SF1	9.2	5.6	9.1	3.9	0.9	0.9	0.4
SF1	4.5	7.3	6.2	2.6	1.6	0.5	0.2
SF1	5.5	4.7	4.8	2	0.7	0.4	0.1
SF1	5.5	7.3	8.3	5.1	0.1	0.4	0.3
SF1	9	6.6	10.4	11.2	3.3	1.2	0.3
SF1	1.5	2.4	4.3	3.1	1	0	0
SF1	6.4	5.3	7.5	5.2	1.6	0.6	0.6
SF1	5	5.3	6.2	2.2	1.2	0	0
SF1	4.3	3.2	6.9	4.9	0.2	0.7	0.2
SF1	6	5.9	10.9	3	0.3	0.2	0
SF2	4.1	5.2	7.8	2.1	0.1	0	0
SF2	6.9	12.3	8.3	3.7	0.8	1	0.1
SF2	7.2	13	8.8	8.5	0	0	0
SF2	5.9	7.6	9.8	3.3	1.2	0.5	0.4
SF2	5.1	9.8	6.5	2.3	1.7	0.4	0.1
SF2	7.4	7.1	12.8	5	3.4	0.8	0.2
SF2	6.9	6.8	8.6	4.7	0.8	1.2	0.1
SF2	6.3	9.7	12	3	2	0.1	0.1
SF2	5.4	10.1	5.7	6.1	0.3	0.4	0.3
SF2	5.9	15.3	8.3	3.8	1.2	0	0
SF2	9.2	10.3	4	4.8	2.2	1.5	0.5
SF2	5.5	10.9	6.1	1.5	0.8	0.7	0.3
SF2	5.3	6.9	6.4	1	0.9	0.5	0.6
SF2	6.6	9.9	7	3.9	0.3	0.3	0.5
SF2	4.3	4	10.7	4.1	1	0	0
SF2	7.4	9.8	5.8	6	1.5	1.5	1
SF2	5.6	11.9	4.6	6.1	1.4	0.7	0.4
SF2	5.4	7.9	8.5	4.2	1.9	0.4	0
SF2	4.5	6.8	2.7	2	1.7	0.3	0.4
SF2	6.7	6.8	9	5.2	1.3	0.6	0.4
SF3	8.8	12.3	10.4	7.1	1.5	0.6	0.7
SF3	5.5	11.2	3.2	2.4	0.9	0.3	0.2
SF3	7.6	12.3	6.6	7.7	0.2	0.2	0
SF3	6.6	12.3	4.5	6.2	0.3	0.1	0.1
SF3	5.2	10.3	9.6	5.6	1.9	0.2	0
SF3	7.4	11.1	7.5	4.7	0.8	1.5	1
SF3	5.9	11.9	9	2.4	0.3	0.8	0.1
SF3	7.2	9.5	8.6	4.9	0.1	0.6	0.2
SF3	8.6	16.4	11.1	3.5	0.4	0.1	0
SF3	8.7	14.9	7.5	1.4	0.1	0	0
SF3	6.6	9.9	3.1	3	0.2	0.2	0.1
SF3	5	7.3	4.5	1.8	1.2	0	0
SF3	7	8	11.7	2.5	1.5	0.1	0.1
SF3	7.5	13.8	4.8	3.8	1.6	0.4	0.3
SF3	6.9	6.9	6.4	2.5	2.2	0	0
SF3	6.5	10.3	4.3	2.8	1.2	0.5	0.2
SF3	5.6	13.2	6.8	5.4	2.3	0	0
SF3	5	9.3	3.4	1.9	0.7	0.1	0
SF3	7.4	16.3	11.7	5.3	2.2	0.3	0.1
CN1	3.6	9	7.1	2.1	1.7	0.2	0.4
CN1	9.7	5.5	0.8	1.1	0	0	0
CN1	7.7	6.7	1	0.1	0.2	0	0
CN1	3.7	13.1	4.8	1.1	1.4	0	0
CN1	7.6	13.2	8.5	3.1	2.4	0	0
CN1	9.9	11.7	8.6	5.1	1.4	0	0
CN1	7.2	9.2	5	4.4	1.5	0.4	0
CN1	3.7	7.3	3.8	1.2	1.5	0	0
CN1	6.4	10.7	3	0.1	0.1	0	0
CN1	6.1	10.2	7.6	2.9	0.7	0	0
CN1	4.5	9.6	2.8	3	0	0	0
CN1	4.7	7	2.7	1.5	1.4	0	0
CN1	5.4	2.8	9.4	4	1.3	0.4	0
CN1	6.8	7.3	4.6	3	0.5	0	0
CN1	6.1	4.6	2.8	3.3	0.8	0	0
CN1	7.5	7.3	3.8	4	1.8	0	0
CN1	6.8	10.6	5.4	1.9	0.3	0	0
CN1	5.9	11.5	8.8	2.5	1.8	0	0
CN1	5.5	8.8	6.9	1.7	3.1	0	0
CN1	7	9.8	3.5	4.1	1.1	0	0
CN2	8.7	8.2	6.9	4.1	1.3	0.6	0.9
CN2	8.3	11.1	3.8	6.2	0.1	0	0
CN2	13.6	12.2	7.5	4.3	0	0.2	0
CN2	6.8	12.6	4	1.3	0.5	0	0
CN2	5.4	8.6	5.7	3.2	0	0.2	0.1
CN2	1.1	5.2	5	3	0	0.3	0.2
CN2	7.5	11.2	6	3.4	0.1	1	0.6
CN2	9.3	10.5	4.9	2.2	0.4	0.4	0.1
CN2	10.8	12.8	3.5	2.7	0.6	0.4	0.1
CN2	7.1	6.4	6.1	2.7	0.7	0	0
CN2	3.9	5.8	4.4	1.8	0.2	1	0.2
CN2	7.6	8.9	3.7	2.2	0	0.3	0.2
CN2	7.4	15.3	8.4	5.2	2.2	0.8	0.3
CN2	5.5	13.6	6.6	6.1	2.3	1.2	0.4
CN2	7.8	12.7	4.2	4.4	1.4	0.2	0
CN2	8.7	15.8	8.9	6	4.5	0.5	0.1
CN2	5.9	8.6	7.8	3.7	0.6	0.7	0.3
CN2	4.4	8.2	5	7.4	1.3	0.5	0.2
CN2	1.9	4	2.7	1.5	0.9	0	0
CN2	1.2	8.5	7.8	3.2	2	0	0
CN3	4.2	9.3	4.3	1.7	0.3	0	0
CN3	12.3	9.6	5	2.1	0.1	0.1	0.1
CN3	8.4	15.9	8.4	6.5	1.2	0.1	0
CN3	4.9	7.8	4.9	3.3	1.5	0.1	0.1
CN3	7.6	14.1	8.5	1.6	1.2	0.1	0
CN3	7.7	13.5	10.9	2.5	1.9	0	0
CN3	7	14.3	9.3	3.1	3.4	0.3	0
CN3	9.3	15.7	6.8	3.3	0	0	0
CN3	6.8	13.8	4.7	0.1	0.1	0.4	0.2
CN3	8.7	16.9	7	3.7	1.1	0.3	0.2
CN3	3.8	15.3	5	1.7	1.6	0	0
CN3	4.5	8.8	6.5	2.3	1.2	0.2	0.2
CN3	7.5	15.6	9.4	1.3	1.7	0.7	0.3
CN3	6.8	11.5	3.6	0.8	0.4	0.1	0
CN3	5.9	11.7	5.1	1.7	2.1	0.3	0.2
CN3	3.9	10.4	6.8	5.1	1.8	0.1	0
CN3	4.5	13.3	4.7	2.7	0	0	0
CN3	5.1	13	9	3.7	1.6	0	0
CN3	5.9	13.4	7	4.1	1.2	0.6	0.5
CN3	7	11	6.5	6.6	3.2	0.2	0.1

## Sheet: SPAD value
groups	June	July	August	September	October	November
CK	5.8	9.6	3.5	4.6	-0.4	-3.6
CK	5.7	8.3	3.4	6.3	1.5	-3.8
CK	12.4	5.3	5	3.2	-0.8	-1
CK	2.7	12.9	1.6	0.5	0.6	-0.9
CK	6.4	3.7	3.1	1.3	1.6	-2.1
CK	6.2	8.8	5.9	1	1.9	-0.7
CK	8.4	4.9	1.7	1.3	0.4	0.1
CK	11.6	3.1	2.1	2.5	2.4	-4.5
CK	14.3	3.1	4	4.3	1.5	-2.7
CK	13.5	-1.9	8.1	5.9	1.8	-1.9
CK	6	4.3	4.4	1.8	2.9	-2.97
CK	8.3	-0.4	5	4.6	1.6	-1.6
CK	12.4	5.3	2.3	4.2	1.9	-2.4
CK	15.4	1.2	4	2.2	3.1	-2.8
CK	8.8	3.6	4.5	5.5	2.6	-2.4
CK	8.8	2.9	1.5	4.8	3	-6.2
CK	2	10.1	2.2	0.5	0.9	-1.1
CK	18.1	4.1	1.5	0.8	1.7	-3.7
CK	9.9	2.7	1.6	2.2	1.6	-1.8
CK	11.8	3.3	2.7	2.6	1.4	-3.3
CN1	19.4	2.1	4.1	0.3	0.5	2.7
CN1	9.6	5.5	2.9	1.2	1.6	-2.7
CN1	16.8	4.8	5.4	2.1	1.8	-1.9
CN1	18.7	11.2	-2.7	0.8	0.1	0.8
CN1	15.9	4.1	4	0.1	0	-1.3
CN1	7.8	4	2.4	0.6	0.8	-0.3
CN1	23.5	3.1	0.4	2	2.3	-2
CN1	20.7	5.3	3.6	2.3	1.1	-0.6
CN1	31.8	7.4	2	0.4	0.5	3.7
CN1	20.5	7.7	2.4	0.7	1.7	0.2
CN1	5.7	16.3	4.5	-0.2	-0.2	1.3
CN1	12	2	6.6	2.3	1.8	-0.5
CN1	16	4.4	2.2	0.1	0.3	-0.9
CN1	20.2	5.4	8.2	0	-0.6	4.1
CN1	11.8	0.2	6.4	1	1.2	-0.1
CN1	24.2	4.5	10.4	-0.2	-1.9	-0.1
CN1	21.2	4.9	-0.1	0.6	0.2	0.8
CN1	14.4	1.7	4.3	4.1	2.8	-8.5
CN2	35.1	9	2	0.7	0.7	0.2
CN2	8.8	4.1	1.3	1.9	1.7	0.1
CN2	14.4	7.7	3.5	0.7	1.3	-1
CN2	22.8	13.6	3.3	3.5	0.9	-1.9
CN2	28.2	8.2	-22.8	24.4	3.4	-2.7
CN2	17.8	2.7	3.7	3.9	1.4	-3.8
CN2	16.6	8.6	11.9	1.8	0.1	-4.6
CN2	31.7	5.1	5	4.5	0.4	1
CN2	33.8	4.8	4	2	0.2	-0.4
CN2	26.6	8.6	6.8	0.6	0.8	0
CN2	27.9	6.2	3.3	3.2	1.4	-3.1
CN2	27.8	6.1	3.9	4.4	0.6	-7.6
CN2	5.8	5.3	2.7	3.1	0.4	-2.6
CN2	17.1	5	1.8	6.9	0.6	-7
CN2	23.4	3.5	4	2.3	0.4	0.4
CN2	18.9	0.7	5.4	1.9	0.5	-1.3
CN2	27.2	2.8	4.8	3.8	1	-0.4
CN2	21.8	9.4	5.3	3.4	0.8	-1.7
CN2	20.6	4.7	4.1	0.6	0.4	-1
CN2	14.8	6.1	3.1	5.8	0.1	-2.7
CN3	26.5	0.9	4.3	0.6	2.5	0.5
CN3	17.8	-2.1	4.4	2	0.6	-1.4
CN3	27	1.5	4.3	0.8	1.1	-0.5
CN3	31.9	4.1	3.8	2.5	2.3	-0.4
CN3	38.2	-0.6	3	3.9	-3	1
CN3	27.1	3.2	3.9	0.1	0.4	-0.1
CN3	35.3	2.7	3.4	0.7	0.5	-2.5
CN3	21.2	1.8	4.4	1.9	0.6	-3.4
CN3	30.1	1.3	0	1.6	2.4	1.9
CN3	22.2	4.5	8.9	1.7	-7	3.7
CN3	28.8	2.4	0.1	0.4	-1.7	-0.3
CN3	27.9	3.9	1.5	1.6	1.3	0.3
CN3	28.1	3.3	3.7	1.1	-3.5	-0.7
CN3	28.4	1.3	2.6	3	1.5	-2.6
CN3	16.2	1.8	4.9	2.6	-0.8	-1.3
CN3	15.1	2.9	5.6	1	0.4	1.2
CN3	20.9	0.8	1.4	0.3	0.5	-4.3
CN3	31.5	0.9	3.5	0	0.2	-2.6
SY1	42	2	4.1	0.9	0.1	-0.6
SY1	44.7	6.5	4.1	3.3	0.3	-1.7
SY1	18.6	3.3	6.2	3.1	0.3	-4.7
SY1	51.3	2.1	4.5	2.9	0	0.5
SY1	32.8	8.2	-0.5	3.3	1	-2
SY1	20.9	6.1	2.5	3.2	0.3	-0.3
SY1	27.7	8.8	3.6	1	0.1	2.4
SY1	19.2	5.3	1.7	1.7	0.4	1
SY1	29.7	7.8	5	0	0	-1.4
SY1	3	0.6	12	6.9	1.9	-0.8
SY1	28.3	8.7	3.9	4.1	0.9	-0.7
SY1	7.9	12.5	1.6	5.5	0.7	-0.1
SY1	17	3.8	1.5	5.7	1	-3.6
SY1	29.6	5.3	2.8	1.9	0.1	0.6
SY1	35.9	7.3	1	2.9	0	-0.6
SY1	31.9	5.5	2.6	1.6	0.2	-2.1
SY1	12.5	6.8	3.9	2.3	0.3	-1.1
SY1	22.3	12.1	0.2	3.4	0.5	-1.2
SY1	51	7.6	3.5	2.6	0.6	1.6
SY1	3.4	3.7	2.1	2	0.6	-2.3
SY2	37.1	9.7	4.1	2.6	1.1	0.7
SY2	38.3	6.7	4.2	1	0.4	1
SY2	16.4	4.1	2.6	2.2	0.5	-0.5
SY2	30	8.8	3.3	5.2	1.3	-3.7
SY2	32.9	5.4	1.1	4	0.2	-1.4
SY2	26.4	6.9	5	0	-0.4	-9.7
SY2	29.6	2.6	5.4	0.5	1.9	-2
SY2	23.4	1.9	6.8	0	-0.8	0.8
SY2	37.9	5.4	2.6	1	1	-0.2
SY2	22.3	6.1	3.4	1.6	0.7	1.3
SY2	42.1	3.5	2	4	0.9	0.8
SY2	32	0.3	7.7	1.1	1.2	1
SY2	22.8	-0.6	1.8	5	0.3	0.2
SY2	31.8	4.6	3.2	3.4	0.1	-0.5
SY2	31.8	1.5	-1.5	6.3	0.3	2.1
SY2	36.3	1.8	3.1	3.1	0.6	-0.3
SY2	24.8	3	2.6	2.7	0.2	2.3
SY2	38.2	4.3	4	1.6	0	-0.4
SY2	11.9	4.8	5.3	1.2	0	-0.5
SY2	14.1	5	1.3	2.7	0.1	-6.9
SY3	26.3	1.7	4.9	0.3	0.5	-1.2
SY3	11.8	1.4	-1.3	2.3	1.8	-1.6
SY3	18.7	1	-0.5	3	0.8	-0.4
SY3	11.4	5.7	7.9	0.7	0.9	0.1
SY3	15.1	-0.7	3	0.1	0	-0.6
SY3	26.5	8.1	0.3	1.1	0.5	-0.6
SY3	25.5	-0.1	1.2	0.6	-3.8	-2
SY3	27.2	0.7	1.5	0.3	0.6	0.1
SY3	20.5	4.8	1.6	0.4	0.8	0.4
SY3	13.8	2.9	4.3	0.1	0	0.8
SY3	13.7	4.6	0.5	0.9	1.7	6
SF1	20.4	0.6	5.1	0.6	0.8	-2.4
SF1	26.3	0.4	1.3	1.6	1.9	0.8
SF1	29.8	3.2	1.7	0.1	0.4	3.5
SF1	17	5.4	2	0.4	0.2	2.3
SF1	16.3	4.2	1	2.6	1.2	1.4
SF1	36.8	2.7	3	1.2	4.6	-7.1
SF1	32.6	5.5	2.2	0.8	2.7	-6.2
SF1	16.3	3.6	2.1	2	0.7	-3.6
SF1	28.5	3	2.2	1	0.4	0.4
SF1	21.6	-0.8	3.3	3	2.2	1.2
SF1	28.4	7.1	2.9	1.1	0.9	-0.2
SF1	23.5	13.4	0.4	1.2	0.2	-2.3
SF1	19	5	2.8	2.6	1.4	-2.7
SF1	20.6	5.9	7.5	1	1.4	-4.8
SF1	23.3	6.3	0	1.6	0.9	2.9
SF1	23.8	8.9	2.8	2	0.6	0
SF1	18.2	5.8	1.8	1.4	0.8	-2
SF1	26.7	11.2	0.3	1.3	0.8	-0.2
SF1	1.9	25.5	4.4	0.6	0.8	-0.1
SF2	17.5	0.7	7.3	0.1	0.2	1.5
SF2	19.7	3.7	2.3	1.5	0.8	-0.7
SF2	21.6	3.9	10.1	0.3	0.6	1
SF2	17.7	11.5	1.4	2.8	2.5	1.2
SF2	10	13.5	-3.6	0.8	0.1	-0.6
SF2	21.7	3.3	12.9	1.1	0.7	-1
SF2	31.5	3.1	5.3	0.3	0.3	-1.6
SF2	31.4	4	3.7	0.3	0.2	1.8
SF2	39.9	1.4	0.7	1.6	1.7	1.4
SF2	12.8	8.9	8.4	1.2	1.5	0.9
SF2	33.8	7	4.3	3	2	-1
SF2	9.9	6.5	2	2.4	2.3	2.7
SF2	16.2	8.3	3.4	2.3	2.7	0.7
SF2	7.1	9.6	1.5	4.7	3.1	-7.7
SF2	10	7.4	6	0.1	0.5	-2
SF2	25.3	7	3.1	1.1	2	-1
SF2	24.1	8.7	1.3	1.6	1.7	-1.6
SF2	42.8	5	1.7	1.1	0.5	-2.9
SF3	36.8	11.1	1.1	3	1.6	-1.7
SF3	34.9	5.5	3.1	0.4	0.4	1.7
SF3	25.8	0.3	1.1	1.7	0.8	-2.1
SF3	21.9	4.5	0.7	0	-0.1	-1
SF3	18	5.4	2.2	2.8	1.3	-0.4
SF3	42.5	4.7	2	2	1	0.3
SF3	15.1	5.2	3.2	2.5	3.7	-4.6
SF3	27.5	3.6	4.4	0.3	0.7	-0.5
SF3	14.6	8	4.8	3.2	1.6	-3.4
SF3	11.3	9.7	-0.7	5	3.9	-2.5
SF3	9.1	9.5	5.3	0.4	0.1	0.3
SF3	13.3	5.9	5.6	1.2	1.1	-0.4
SF3	30.6	0.5	4.3	1.5	1.5	1.7
SF3	32	4.8	1.9	0.4	0.4	2.1
SF3	38.4	6.4	1.1	0	0	3.1
SF3	13.7	2.7	4	0.2	0.5	1.1
SF3	13.9	7.4	1.6	4	0.2	-0.4
SF3	30.2	4.3	6.9	0.8	0.7	4.4
SF3	19.1	0.5	7	0.5	0.6	0.2
SF3	20.7	9.1	6.5	1.5	0.9	-3.3
