# Supplementary material for: Effects of fertilizer application on the growth of Stranvaesia davidiana D. seedlings
Source: PeerJ. 2024 Jan 16;12:e16721. doi: 10.7717/peerj.16721 (PMC10798148; doi:10.7717/peerj.16721)
Supplement: Appendix S1 — Letter labels represent significant differences at the 0.05 level. [file peerj-12-16721-s002.xlsx]

## Sheet: Plant height
Groups	May	Jun	Jul	Aug	Sep	Oct	Now	Total
CK	(7.56±0.53)b	(6.80±0.47)fg	(2.27±0.34)f	(2.86±0.42)cd	(1.47±0.19)cd	(0.19±0.03)cd	(0.03±0.01)cd	(21.16±1.15)f
SY1	(9.89±0.42)a	(8.78±0.48)cd	(7.61±0.65)abc	(4.20±0.37)a	(2.47±0.52)a	(0.26±0.06)bcd	(0.21±0.05)ab	(33.42±1.39)a
SY2	(9.13±0.51)a	(8.14±0.39)def	(8.68±0.48)a	(4.24±0.37)a	(1.16±0.26)cd	(0.54±0.22)a	(0.26±0.11)a	(32.15±1.28)ab
SY3	(9.78±0.50)a	(6.81±0.44)efg	(8.15±0.69)abc	(4.33±0.45)a	(1.86±0.45)abc	(0.16±0.05)cd	(0.09±0.03)bcd	(31.18±1.53)abc
SF1	(5.70±0.42)d	(6.03±0.45)g	(7.86±0.43)abc	(4.02±0.50)a	(1.53±0.23)cd	(0.49±0.08)ab	(0.27±0.08)a	(25.89±1.57)de
SF2	(6.08±0.27)d	(9.11±0.62)cd	(7.68±0.57)abc	(4.07±0.41)a	(1.23±0.18)cd	(0.55±0.10)a	(0.27±0.05)a	(28.96±1.18)bcd
SF3	(6.79±0.27)bd	(11.43±0.62)ab	(7.09±0.67)bcd	(3.94±0.43)abc	(1.03±0.17)cd	(0.32±0.08)abc	(0.16±0.06)abcd	(30.76±1.52)abc
CN1	(6.29±0.39)d	(8.80±0.61)cd	(5.05±0.58)e	(2.51±0.31)d	(1.15±0.18)cd	(0.05±0.02)d	(0.02±0.02)d	(23.83±1.29)ef
CN2	(6.65±0.70)bd	(10.01±0.73)bc	(5.65±0.40)de	(3.73±0.38)abc	(0.96±0.25)d	(0.42±0.08)abc	(0.19±0.05)abc	(27.59±1.83)cde
CN3	(6.59±0.47)bd	(12.75±0.58)a	(6.67±0.45)cd	(2.90±0.38)bcd	(1.28±0.21)cd	(0.18±0.04)cd	(0.10±0.03)bcd	(30.46±1.33)abc
Letter labels represent significant differences at the 0.05 level

## Sheet: Basal diameter
Groups	May	Jun	Jul	Aug	Sep	Oct	Now	Total
CK	(0.13±0.02)e	(0.31±0.02)d	(0.20±0.05)d	(0.06±0.03)e	(0.08±0.04)b	(0.04±0.02)bc	(0.02±0.01)ab	(0.83±0.02)d
SY1	(0.26±0.02)bc	(0.54±0.02)bc	(0.27±0.02)bc	(0.12±0.01)c	(0.12±0.01)ab	(0.02±0.00)c	(0.02±0.00)abc	(1.35±0.04)bc
SY2	(0.29±0.02)b	(0.67±0.03)a	(0.27±0.01)bc	(0.17±0.01)a	(0.13±0.01)ab	(0.03±0.00)c	(0.02±0.00)ab	(1.58±0.04)a
SY3	(0.35±0.03)a	(0.52±0.02)bc	(0.33±0.02)ab	(0.17±0.01)ab	(0.14±0.01)ab	(0.03±0.00)c	(0.01±0.00)abcd	(1.55±0.04)a
SF1	(0.28±0.01)b	(0.45±0.02)c	(0.22±0.01)cd	(0.08±0.01)de	(0.12±0.01)ab	(0.06±0.01)a	(0.01±0.00)cd	(1.23±0.04)bc
SF2	(0.23±0.01)cd	(0.57±0.09)abc	(0.26±0.02)c	(0.13±0.01)bc	(0.12±0.01)ab	(0.05±0.01)ab	(0.01±0.00)cd	(1.37±0.10)bc
SF3	(0.17±0.01)e	(0.64±0.03)ab	(0.35±0.02)a	(0.17±0.01)a	(0.12±0.01)ab	(0.06±0.01)a	(0.01±0.00)bcd	(1.54±0.05)a
CN1	(0.14±0.01)e	(0.59±0.03)ab	(0.26±0.02)c	(0.06±0.01)e	(0.09±0.01)b	(0.06±0.01)a	(0.02±0.00)abc	(1.22±0.04)c
CN2	(0.17±0.01)e	(0.56±0.04)abc	(0.32±0.02)ab	(0.07±0.01)e	(0.16±0.04)a	(0.06±0.01)ab	(0.02±0.00)a	(1.36±0.07)bc
CN3	(0.22±0.02)d	(0.64±0.03)ab	(0.33±0.02)a	(0.11±0.01)cd	(0.13±0.01)ab	(0.03±0.00)c	(0.01±0.00)d	(1.46±0.05)ab
Letter labels represent significant differences at the 0.05 level

## Sheet: SPAD value
Groups	Jun	Jul	Aug	Sep	Oct	Now	Total
CK	(9.43±0.94)e	(4.75±0.81)ab	(3.41±0.39)a	(3.01±0.42)ab	(1.56±0.23)a	(-2.47±0.33)d	(19.67±0.83)e
SY1	(26.48±3.18)ab	(6.20±0.69)a	(3.32±0.58)a	(2.92±0.37)ab	(0.47±0.10)bc	(-0.19±0.07)ab	(39.19±3.05)a
SY2	(29.01±1.92)a	(4.29±0.59)ab	(3.40±0.46)a	(2.46±0.39)bc	(0.48±0.14)c	(-0.11±0.05)ab	(39.53±2.37)a
SY3	(19.14±1.90)cd	(2.74±0.82)bc	(2.13±0.81)a	(0.89±0.28)d	(0.35±0.44)c	(0.09±0.64)a	(25.33±1.97)d
SF1	(22.68±1.74)bcd	(6.15±1.34)a	(2.46±0.41)a	(1.37±0.17)c	(1.21±0.24)abc	(-0.53±0.18)ab	(33.35±1.35)bc
SF2	(21.83±2.49)bcd	(6.31±0.81)a	(3.99±0.91)a	(1.46±0.29)c	(1.3±0.23)ab	(-0.49±0.55)ab	(34.39±2.18)ab
SF3	(23.47±2.25)bc	(5.46±0.69)a	(3.31±0.50)a	(1.57±0.32)c	(1.05±0.23)abc	(-0.27±0.50)ab	(34.58±2.27)ab
CN1	(17.23±1.51)d	(5.26±0.87)ab	(3.72±0.72)a	(1.01±0.26)d	(0.78±0.26)bc	(-0.94±0.26)c	(27.05±1.81)cd
CN2	(22.06±1.77)bcd	(6.11±0.56)a	(2.86±1.43)a	(1.43±1.14)a	(0.86±0.16)bc	(-0.7±0.12)bc	(35.15±2.12)ab
CN3	(26.34±1.49)ab	(1.92±0.39)c	(3.54±0.48)a	(1.43±0.25)c	(0.94±0.26)bc	(-0.64±0.46)bc	(33.54±1.63)bc
Letter labels represent significant differences at the 0.05 level
